# Supplementary material for: Identification of Performance Variables in Blind 5-A-Side Football: Physical Fitness, Physiological Responses, Technical–Tactical Actions and Recovery Variables: A Systematic Review
Source: Sports (Basel). 2026 Jan 1;14(1):3. doi: 10.3390/sports14010003 (PMC12846288; doi:10.3390/sports14010003)
Supplement: Supplementary file 1 [file sports-14-00003-s001.zip]

Archive with 1 entries (1 files):
- sports-4030721-supplementary.pdf
